# Supplementary material for: Explainability of a Deep Learning Model for Mediastinal Lymph Node Station Classification in Endobronchial Ultrasound (EBUS)
Source: Bioengineering (Basel). 2026 Feb 10;13(2):198. doi: 10.3390/bioengineering13020198 (PMC12938215; doi:10.3390/bioengineering13020198)
Supplement: Supplementary file 1 [file bioengineering-13-00198-s001.zip]

Archive with 1 entries (1 files):
- bioengineering-4101343-supplementary.pdf
